# Supplementary material for: Age-Dependent and Aβ-Induced Dynamic Changes in the Subcellular Localization of HMGB1 in Neurons and Microglia in the Brains of an Animal Model of Alzheimer’s Disease
Source: Cells. 2024 Jan 18;13(2):189. doi: 10.3390/cells13020189 (PMC10814163; doi:10.3390/cells13020189)
Supplement: Supplementary file 1 [file cells-13-00189-s001.zip]

Archive with 1 entries (1 files):
- cells-2660558-supplementary.pdf
